# Supplementary material for: Absence of HDAC3 by Matrix Stiffness Promotes Chromatin Remodeling and Fibroblast Activation in Idiopathic Pulmonary Fibrosis
Source: Cells. 2023 Mar 27;12(7):1020. doi: 10.3390/cells12071020 (PMC10093275; doi:10.3390/cells12071020)
Supplement: Supplementary file 1 [file cells-12-01020-s001.zip]

Archive with 1 entries (1 files):
- cells-2207322-supplementary.pdf
